# Supplementary material for: Hounsfield units and fractal dimension (test HUFRA) for determining PET positive/negative lymph nodes in pediatric Hodgkin’s lymphoma patients
Source: PLoS One. 2020 Mar 19;15(3):e0229859. doi: 10.1371/journal.pone.0229859 (PMC7082024; doi:10.1371/journal.pone.0229859)
Supplement: S1 Appendix — ("A") and test set ("B"). (XLSX) [file pone.0229859.s001.xlsx]

## Sheet: Arkusz1
# lymph node	#patient	sex#	age [yrs]	histology	stadium	feature B	feature E	LN status*	SUV max	XRAmax LN/M	FDmax
1	A1	2	confidential data	NS	2	A	1	2	0	0.869565	3.087
2	A2	1	confidential data	NS	4	A	0	2	0	0.799419	2.907
3	A2	1	confidential data	NS	4	A	0	2	0	0.901163	2.9
4	A3	1	confidential data	NS	3	B	0	3	0	0.976431	2.592
5	A4	2	confidential data	NS	2	A	0	3	0	0.926244	3.17
6	A5	1	confidential data	NS	3	B	0	3	0	0.732984	2.807
7	A6	1	confidential data	NS	4	B	0	3	1.9	0.673235	2.645
8	A3	1	confidential data	NS	3	B	0	3	2.1	0.892256	2.618
9	A2	1	confidential data	NS	4	A	0	3	2.4	0.305233	2.907
10	A2	1	confidential data	NS	4	A	0	3	2.4	0.305233	2.907
11	A7	1	confidential data	NS	3	B	0	3	2.4	0.912281	2.864
12	A4	2	confidential data	NS	2	A	0	2	2.6	0.943396	2.613
13	A8	2	confidential data	NS	4	B	0	3	3.2	1.10345	2.32
14	A9	1	confidential data	NS	4	B	0	1	20.7	1.0052	3.17
15	A10	2	confidential data	NS	3	A	0	3	0	0.580431	2.807
16	A11	1	confidential data	LD	4	B	0	1	7.4	0.970537	3.17
17	A7	1	confidential data	NS	3	B	0	2	22.3	1.05263	3.17
18	A7	1	confidential data	NS	3	B	0	2	1.7	1.15789	3.322
19	A12	1	confidential data	NS	2	A	0	2	2.1	1.11111	3.392
20	A6	1	confidential data	NS	4	B	0	2	2.2	1.00164	3.459
21	A13	2	confidential data	MC	4	A	0	2	12.6	0.973597	3.7
22	A14	1	confidential data	NS	3	B	0	3	0	1.02334	3.585
23	A15	2	confidential data	NS	2	B	1	3	0	0.858086	4
24	A16	1	confidential data	NS	2	A	0	3	3.3	1.2476	3.087
25	A14	1	confidential data	NS	3	B	0	1	8.3	1.3465	3.17
26	A15	2	confidential data	NS	2	B	1	2	10.8	1.15512	3.43
27	A13	2	confidential data	MC	4	A	0	1	16.9	1.27063	3.17
28	A13	2	confidential data	MC	4	A	0	1	18.9	1.38614	3.17
29	A7	1	confidential data	NS	3	B	0	1	21.5	1.24561	3.17
30	A17	2	confidential data	NS	1	B	1	1	22	1.42342	3.17
31	A18	1	confidential data	NS	2	A	0	1	23.7	1.03636	3.585
32	A5	1	confidential data	NS	3	B	0	1	31.5	1.58813	3.17
33	A2	1	confidential data	NS	4	A	0	1	35.9	0.959302	3.322
34	A2	1	confidential data	NS	4	A	0	1	35.9	0.959302	3.322
35	A19	1	confidential data	LD	4	B	1	1	38.8	1.21417	3.17
36	A19	1	confidential data	LD	4	B	1	1	46.6	1.29848	3.17
37	A20	2	confidential data	NS	3	B	0	1	9.6	1.2478	3.17
38	A6	1	confidential data	NS	4	B	0	1	13.8	1.26437	3.17
39	A21	2	confidential data	NS	3	B	0	1	20.6	1.52439	3.17
40	A31	2	confidential data	NS	2	B	0	1	22.9	1.22558	3.17
41	A19	1	confidential data	LD	4	B	1	3	0	1.23103	3.755
42	A20	2	confidential data	NS	3	B	0	2	7	1.2478	3.7
43	A21	2	confidential data	NS	3	B	0	1	11.8	1.56504	3.459
44	A22	2	confidential data	NS	2	A	0	1	13.3	1.26623	3.459
45	A3	1	confidential data	NS	3	B	0	1	15.5	1.16162	3.459
46	A6	1	confidential data	NS	4	B	0	1	15.8	1.78982	3.7
47	A4	2	confidential data	NS	2	A	0	1	18.8	1.73242	3.459
48	A5	1	confidential data	NS	3	B	0	2	22.4	1.88482	3.205
49	A23	2	confidential data	NS	2	B	0	1	23.2	1.52174	3.7
50	A10	2	confidential data	NS	3	A	0	1	25.2	1.59204	3.585
51	A15	2	confidential data	NS	2	B	1	1	27	1.28713	3.322
52	A7	1	confidential data	NS	3	B	0	1	34.9	1.54386	3.585
53	A11	1	confidential data	LD	4	B	0	1	10.4	1.21317	3.322
54	A3	1	confidential data	NS	3	B	0	2	10.6	1.21212	3.392
55	A18	1	confidential data	NS	2	A	0	1	12.6	1.36364	3.322
56	A24	2	confidential data	NS	2	A	0	1	12.8	1.19529	3.459
57	A12	1	confidential data	NS	2	A	0	1	13.2	1.44444	3.807
58	A10	2	confidential data	NS	3	A	0	2	14	1.2272	3.248
59	A25	2	confidential data	NS	4	A	0	1	15.2	1.72277	3.585
60	A26	2	confidential data	NS	2	A	0	2	15.3	1.46643	3.907
61	A27	1	confidential data	NS	2	A	0	2	16.2	1.61922	3.807
62	A27	1	confidential data	NS	2	A	0	1	16.7	1.29893	3.907
63	A26	2	confidential data	NS	2	A	0	1	20.5	1.4311	3.27
64	A23	2	confidential data	NS	2	B	0	1	21	1.4214	3.585
65	A15	2	confidential data	NS	2	B	1	1	21.3	1.30363	3.907
66	A28	1	confidential data	NS	4	B	1	1	21.7	1.27971	4.17
67	A3	1	confidential data	NS	3	B	0	1	22.3	1.73401	3.7
68	A29	2	confidential data	NS	4	A	0	1	23.8	1.2983	3.7
69	A1	2	confidential data	NS	2	A	1	1	24.5	1.33779	4.087
70	A29	2	confidential data	NS	4	A	0	1	26.5	1.57651	3.459
71	A30	2	confidential data	NS	2	A	1	1	29	1.85383	3.585
72	A30	2	confidential data	NS	2	A	1	1	38	1.39037	3.459
73	B3	2	confidential data	NS	2	A	0	1	24.8	1.31399	3.17
74	B3	2	confidential data	NS	2	A	0	1	26.7	2.1843	3.17
75	B3	2	confidential data	NS	2	A	0	3	1	0.426621	2.605
76	B3	2	confidential data	NS	2	A	0	2	7.3	0.972696	2.585
77	B4	1	confidential data	NS	2	A	0	1	11.4	1.14385	3.322
78	B4	1	confidential data	NS	2	A	0	3	1.4	0.84922	3.755
79	B4	1	confidential data	NS	2	A	0	2	1.1	0.571924	2.807
80	B5	2	confidential data	NS	2	B	1	1	19.9	1.65198	3.17
81	B5	2	confidential data	NS	2	B	1	3	2.6	0.881057	3.755
82	B5	2	confidential data	NS	2	B	1	3	2.6	0.969163	2.807
83	B5	2	confidential data	NS	2	B	1	2	14.2	1.27753	3.907
84	B5	2	confidential data	NS	2	B	1	2	10.3	1.62996	3.17
85	B6	2	confidential data	NS	2	A	0	1	19.5	1.62551	3.459
86	B6	2	confidential data	NS	2	A	0	1	17.7	1.58436	3.322
87	B6	2	confidential data	NS	2	A	0	3	2.4	0.781893	2.807
88	B7	2	confidential data	NS	2	B	1	1	17.7	1.35762	3.459
89	B7	2	confidential data	NS	2	B	1	3	2.2	0.761589	2.585
90	B7	2	confidential data	NS	2	B	1	2	22.3	1.20861	2.907
91	B8	1	confidential data	NS	2	A	0	1	16.5	0.851393	3.17
92	B8	1	confidential data	NS	2	A	0	3	2.2	0.588235	2.17
93	B8	1	confidential data	NS	2	A	0	2	2.9	0.696594	2.907
94	B9	1	confidential data	NS	2	A	0	1	25.4	1.17083	3.17
95	B9	1	confidential data	NS	2	A	0	3	1.5	0.729367	2.807
96	B10	1	confidential data	NS	3	B	0	1	16.7	1.63569	3.17
97	B10	1	confidential data	NS	3	B	0	1	23.3	1.20818	3.585
98	B10	1	confidential data	NS	3	B	0	3	1.3	0.966543	3
99	B10	1	confidential data	NS	3	B	0	2	18.6	1.24535	3.087
100	B10	1	confidential data	NS	3	B	0	2	5.6	1.13383	2.587
101	B11	1	confidential data	NS	2	A	0	3	1.9	0.487805	2.591
102	B11	1	confidential data	NS	2	A	0	2	1.8	0.696864	2.588
103	B12	1	confidential data	NS	2	A	0	3	1.4	0.825853	2.585
104	B12	1	confidential data	NS	2	A	0	2	13	1.20287	2.585
105	B12	1	confidential data	NS	2	A	0	2	3.9	1.02334	2.585
106	B1	2	confidential data	NS	2	A	0	1	11.8	1.5894	3.807
107	B1	2	confidential data	NS	2	A	0	1	12	1.60596	4
108	B1	2	confidential data	NS	2	A	0	3	1.6	0.993377	2.807
109	B1	2	confidential data	NS	2	A	0	2	1.3	0.678808	3.322
110	B1	2	confidential data	NS	2	A	0	2	1.3	0.778146	4.248
111	B13	1	confidential data	NS	3	B	0	1	16.1	1.17241	3.17
112	B13	1	confidential data	NS	3	B	0	1	11.5	1.60345	3.585
113	B13	1	confidential data	NS	3	B	0	3	1.7	0.965517	2.807
114	B13	1	confidential data	NS	3	B	0	2	4.7	1.25862	2.565
115	B14	2	confidential data	NS	2	A	0	1	16.4	1.11842	3.17
116	B14	2	confidential data	NS	2	A	0	3	1.3	0.674342	3
117	B14	2	confidential data	NS	2	A	0	3	1.5	0.838816	2.585
118	B14	2	confidential data	NS	2	A	0	2	14	1.36513	3.459
119	B14	2	confidential data	NS	2	A	0	2	5.1	0.921053	2.585
120	B15	2	confidential data	NS	4	B	0	1	33.1	1.25912	3.322
121	B15	2	confidential data	NS	4	B	0	1	38.6	1.38686	3.459
122	B15	2	confidential data	NS	4	B	0	3	2.2	0.930657	2.807
123	B15	2	confidential data	NS	4	B	0	2	25.3	1.14964	3.17
124	B15	2	confidential data	NS	4	B	0	2	13.2	0.930657	3.459
125	B16	2	confidential data	NS	2	A	0	1	13.5	2.08134	4
126	B16	2	confidential data	NS	2	A	0	1	2.5	0.909091	2.557
127	B16	2	confidential data	NS	2	A	0	2	1.6	1.88995	2.57
128	B17	2	confidential data	NS	4	A	0	3	1.5	0.860465	2.585
129	B17	2	confidential data	NS	4	A	0	3	1.2	0.581395	2.586
130	B17	2	confidential data	NS	4	A	0	2	1.2	0.581395	3
131	B17	2	confidential data	NS	4	A	0	2	7.9	0.883721	3.459
132	B2	1	confidential data	NS	2	B	0	1	18.6	1.5708	3.7
133	B2	1	confidential data	NS	2	B	0	2	4.9	2.67699	2.656
134	B2	1	confidential data	NS	2	B	0	2	2.6	2.16814	3.585
135	B18	1	confidential data	NS	2	B	0	1	19.1	1.3369	3.322
136	B18	1	confidential data	NS	2	B	0	3	0.7	0.356506	3
137	B18	1	confidential data	NS	2	B	0	3	1	0.962567	3
138	B18	1	confidential data	NS	2	B	0	2	5.7	0.819964	2.613
139	B18	1	confidential data	NS	2	B	0	2	1.8	0.819964	2.807
140	B19	1	confidential data	NS	2	A	0	1	15.9	1.23478	3.17
141	B19	1	confidential data	NS	2	A	0	1	10.2	1.33913	3.549
142	B19	1	confidential data	NS	2	A	0	3	1.2	0.382609	0.807
143	B19	1	confidential data	NS	2	A	0	2	4.1	0.973913	3.807
			confidential data
	* lymph node status according to to the Society for Pediatric Oncology and Hematology’s GPOH and HD 2002 study and Lugano criteria
	"1" - involved; "2" - unclear; "3" -not-involved
	"A" training set; "B" test set
	# 1-male; 2-female
